# Supplementary material for: Imaging Memory T-Cells Stratifies Response to Adjuvant Metformin Combined with αPD-1 Therapy
Source: Int J Mol Sci. 2022 Oct 25;23(21):12892. doi: 10.3390/ijms232112892 (PMC9654631; doi:10.3390/ijms232112892)
Supplement: Supplementary file 1 [file ijms-23-12892-s001.zip]

Archive with 1 entries (1 files):
- ijms-1967793-supplementary.pdf
